# Supplementary material for: Evaluation of Lipid Extraction Protocols for Untargeted Analysis of Mouse Tissue Lipidome
Source: Metabolites. 2023 Sep 9;13(9):1002. doi: 10.3390/metabo13091002 (PMC10535403; doi:10.3390/metabo13091002)
Supplement: Supplementary file 1 [file metabolites-13-01002-s001.zip]

Archive with 2 entries (2 files):
- metabolites-2579708-Figures S1-S4.pdf
- metabolites-2579708-Tables S1-S6.xlsx
